# Supplementary material for: Antioxidant Nanohybrid Materials Derived via Olive Leaf Extract Incorporation in Layered Double Hydroxide: Preparation, Characterization, and Evaluation for Applications
Source: Antioxidants (Basel). 2025 Aug 18;14(8):1010. doi: 10.3390/antiox14081010 (PMC12382658; doi:10.3390/antiox14081010)
Supplement: Supplementary file 1 [file antioxidants-14-01010-s001.zip]

Archive with 1 entries (1 files):
- antioxidants-3773010-supplementary.pdf
